# Supplementary material for: Assembly and analysis of the complete mitochondrial and chloroplast genomes of Vigna reflexo-pilosa
Source: PLoS One. 2025 Jun 11;20(6):e0325243. doi: 10.1371/journal.pone.0325243 (PMC12157084; doi:10.1371/journal.pone.0325243)
Supplement: S1 Table — (XLSX) [file pone.0325243.s002.xlsx]

## Sheet: S1 Table
S1 Table. List of repeats in the V. reflexo-pilosa mitochondrial genome.
Repeat type	Size	Positon 1	Position 2	P-value
P	357	139759	242807	4.49e-205
P	222	34303	232178	8.52e-124
F	205	148768	234101	1.46e-113
F	189	231440	311339	6.28e-104
P	172	94507	248200	1.08e-93
F	142	181332	248270	1.24e-75
F	139	210865	287227	7.97e-74
F	126	147848	235050	5.35e-66
F	116	140035	187893	5.61e-60
F	109	62453	231539	9.19e-56
F	107	181331	325621	1.47e-54
F	106	248270	325622	5.88e-54
P	102	94507	181332	1.5e-51
P	102	94507	325622	1.5e-51
F	101	139979	195594	6.02e-51
P	101	195594	242843	6.02e-51
P	98	198832	325620	3.85e-49
P	97	181331	198832	1.54e-48
F	96	94513	198832	6.16e-48
P	96	198832	248270	6.16e-48
F	90	62453	311438	2.52e-44
P	84	172574	292671	1.03e-40
P	81	187893	242807	6.62e-39
P	77	312417	320015	1.69e-36
F	76	62962	232053	6.78e-36
F	75	123455	245457	2.71e-35
P	73	24139	309114	4.34e-34
F	65	235382	235835	2.84e-29
F	62	13349	57266	1.82e-27
F	54	62587	311563	1.19e-22
F	54	63476	235391	1.19e-22
F	54	63476	235844	1.19e-22
F	51	40628	172612	7.63e-21
P	50	198055	259202	3.05e-20
P	50	266696	288152	3.05e-20
P	50	282066	333439	3.05e-20
F	49	16732	350708	1.22e-19
F	48	62738	231825	4.88e-19
F	48	312736	315031	4.88e-19
P	47	60859	330643	1.95e-18
P	46	40628	292671	7.81e-18
P	45	39313	359131	3.13e-17
F	45	187893	195650	3.13e-17
P	44	24093	309189	1.25e-16
F	43	62587	231674	5e-16
P	43	146341	333028	5e-16
F	43	231674	311563	5e-16
P	41	69859	164829	8e-15
P	41	101413	345454	8e-15
F	40	30072	159967	3.2e-14
