# Supplementary material for: Assembly and analysis of the complete mitochondrial and chloroplast genomes of Vigna reflexo-pilosa
Source: PLoS One. 2025 Jun 11;20(6):e0325243. doi: 10.1371/journal.pone.0325243 (PMC12157084; doi:10.1371/journal.pone.0325243)
Supplement: S2 Table — (XLSX) [file pone.0325243.s003.xlsx]

## Sheet: S2 Table
S2 Table. List of SSRs in the V. reflexo-pilosa mitochondrial genome.
SSR nr.	SSR type	SSR	size	start	end
1	p1	(T)11	11	12232	12242
2	p1	(T)11	11	30104	30114
3	p1	(A)11	11	33147	33157
4	p1	(T)10	10	46226	46235
5	p2	(TA)7	14	60286	60299
6	p2	(TA)7	14	81448	81461
7	p1	(T)10	10	87030	87039
8	p1	(T)12	12	89185	89196
9	p1	(T)11	11	92459	92469
10	p1	(A)10	10	94013	94022
11	p2	(TA)6	12	97254	97265
12	p1	(A)13	13	110161	110173
13	c	(A)11gattttttttggcttaatccgcctttactaaagatcaaggagtacacttgtttgtattccggctaataagggaaagg(T)10	98	111797	111894
14	p1	(T)10	10	139277	139286
15	p1	(A)10	10	147157	147166
16	p1	(T)10	10	163407	163416
17	p1	(T)10	10	177896	177905
18	p2	(TA)7	14	184780	184793
19	p1	(T)10	10	186658	186667
20	p1	(T)10	10	200413	200422
21	p1	(C)11	11	203098	203108
22	p1	(A)10	10	222051	222060
23	p1	(A)11	11	250376	250386
24	p1	(A)11	11	250856	250866
25	p1	(T)10	10	256930	256939
26	p1	(T)10	10	258323	258332
27	p1	(T)10	10	259067	259076
28	p1	(A)13	13	259563	259575
29	p1	(T)10	10	262683	262692
30	p1	(A)11	11	291593	291603
31	p1	(T)12	12	292795	292806
32	p1	(A)10	10	310589	310598
33	p1	(T)11	11	314033	314043
34	p1	(T)10	10	318414	318423
35	p1	(A)12	12	335469	335480
36	p1	(A)12	12	348872	348883
